# Supplementary material for: Semi-experimental assessment of neutron equivalent dose and secondary cancer risk for off-field organs in glioma patients undergoing 18-MV radiotherapy
Source: PLoS One. 2022 Jul 29;17(7):e0271028. doi: 10.1371/journal.pone.0271028 (PMC9337694; doi:10.1371/journal.pone.0271028)
Supplement: S1 File — (XLSX) [file pone.0271028.s001.xlsx]

## Sheet: Sheet1
Howell et al.			This study
X	0		below X	Dis	Depth	H*(10)	Hp(mSv/Gy)	Hp(mSv)		Upper X	Dis	Depth	H*(10)	Hp(mSv/Gy)	Hp(mSv)
Esophagus	46		Gonads	79.88	1	0.58	0.58	34.8		Esophagus	29.88	13.5	0.71	0.02	1.2
Breast	46		Bladder	78.18	8.5	0.58	0.07	4.2		Breast	29.88	2	0.71	0.62	37.2
Thyroid	60.6		rectum	79.38	14	0.58	0.01	0.6		Thyroid	15.28	2	0.71	0.62	37.2
Lung	45		Femoral heads	83.88	11.5	0.58	0.02	1.2		Lung	30.88	12.5	0.71	0.02	1.2
Stomach	32									Stomach	43.88	10.5	0.58	0.04	2.4
Liver	31.5									Liver	44.38	8	0.58	0.09	5.4
Gonads	4									Salivary glands	8.38	6	0.71	0.22	13.2
colon	18									Spleen	43.38	9	0.58	0.06	3.6
rectum	3.5									Heart	34.88	9.5	0.71	0.07	4.2
Femoral heads	8									Pancreas	45.88	11	0.58	0.03	1.8
Bladder	2.3									Kidney	48.88	12.5	0.58	0.01	0.6
Salivary glands	67.5									Brain	5	13	0.71	0.02	1.2
Spleen	32.5									Cord	32.28	16	0.71	0.01	0.6
Heart	41									colon	57.88	9.5	0.58	0.04	2.4
Pancreas	30
Kidney	27
Brain	75.88
Cord	43.6
