# Supplementary material for: Semi-experimental assessment of neutron equivalent dose and secondary cancer risk for off-field organs in glioma patients undergoing 18-MV radiotherapy
Source: PLoS One. 2022 Jul 29;17(7):e0271028. doi: 10.1371/journal.pone.0271028 (PMC9337694; doi:10.1371/journal.pone.0271028)
Supplement: S2 File — This file corresponds to Fig 4 in the paper. Photon data were extracted from Reference [26] in the paper. (XLSX) [file pone.0271028.s002.xlsx]

## Sheet: Sheet1
organs	Photon equivalent dose	Neutron equivalent dose
Skin	10.2	0.645
Thyroid	8.42	0.62
Esophagus	1.2	0.02
Breast	0.98	0.62
Lung	1.22	0.02
Heart	0.73	0.07
Stomach	0.79	0.04
Spleen	0.69	0.06
Liver	1.25	0.09
Pancreas	0.99	0.04
Kidney	0.97	0.01
Colon	0.47	0.05
Bladder	0.07	0.07
Gonads	0.34	0.58
Average	3.25	0.17

## Sheet: Sheet2
organs	photon dose equivalent	neutron dose equivalent
Skin	10.2	0.645
Thyroid	8.42	0.62
Breast	0.98	0.62
Lung	1.22	0.02
Heart	0.73	0.07
Stomach	0.79	0.04
Spleen	0.69	0.06
Liver	1.25	0.09
Pancreas	0.99	0.04
Kidney	0.97	0.01
Colon	0.47	0.05
Gonads	0.34	0.58
